# Supplementary material for: Model selection and averaging of nonlinear mixed-effect models for robust phase III dose selection
Source: J Pharmacokinet Pharmacodyn. 2017 Nov 4;44(6):581–97. doi: 10.1007/s10928-017-9550-0 (PMC5686275; doi:10.1007/s10928-017-9550-0)
Supplement: Supplementary file 1 — Supplementary material 1 (CSV 2 kb) [file 10928_2017_9550_MOESM1_ESM.csv]

model	ofv
1	-2705.50228010736
1	-2706.71880800701
2	-2847.79860469299
3	-2735.18784854055
4	-2634.72786660065
5	-2696.72157107009
6	-2661.05777818893
7	-2774.6101177639
8	-2711.77636338746
9	-2882.23511851753
10	-2613.67811080329
11	-2678.38748525219
12	-2752.23874719657
13	-2759.87938383087
14	-2620.20718009041
15	-2694.44756887842
16	-2767.95844060892
17	-2677.02819087381
18	-2643.15640986293
19	-2869.51647475511
20	-2573.50361256243
21	-2753.42505858534
22	-2612.74452594033
23	-2749.54787987068
24	-2681.38206770864
25	-2879.32536767532
26	-2693.34279101931
27	-2778.99243799336
28	-2731.44577739788
29	-2743.10201905963
30	-2779.80382692711
31	-2743.95088827329
32	-2801.43860763721
33	-2729.03215555542
34	-2761.03442252512
35	-2885.54394107
36	-2672.44233983439
37	-2726.68938215132
38	-2583.50007892096
39	-2676.07695754908
40	-2742.03620067814
41	-2737.31663336723
42	-2665.65531941587
43	-2745.26230869946
44	-2487.10839124768
45	-2670.42933597832
46	-2783.99826366833
47	-2682.25506823803
48	-2758.61736807421
49	-2813.0367924682
50	-2724.58127496943
51	-2718.3449928157
52	-2716.97634317417
53	-2767.35307143509
54	-2800.66465245405
55	-2799.75743359442
56	-2591.36200904848
57	-2627.25644991692
58	-2846.52524906458
59	-2792.36569605811
60	-2678.43860929688
61	-2712.47678345134
62	-2816.44839074105
63	-2798.12786395231
64	-2746.39204978182
65	-2588.34456310597
66	-2733.91398749241
67	-2709.15271668935
68	-2715.46658461213
69	-2791.00827996039
70	-2653.04211077498
71	-2714.53976382828
72	-2827.24083512157
73	-2648.03978803943
74	-2757.76132634332
75	-2806.39551803529
76	-2606.24618396685
77	-2805.07160965652
78	-2786.15199521423
79	-2818.73289334191
80	-2641.48593580623
81	-2603.11739434065
82	-2593.05112421004
83	-2563.73483425654
84	-2736.41651005452
85	-2790.22934186578
86	-2622.89278662459
87	-2895.90034975421
88	-2822.52249989667
89	-2757.00420721603
90	-2853.38628148566
91	-2805.44769471632
92	-2754.80208421418
93	-2651.34732765845
94	-2744.42791527559
95	-2720.48488973028
96	-2824.39373452122
97	-2690.91660279344
98	-2847.89656821191
99	-2745.17922237414
100	-2790.70949398292
