# Supplementary material for: Model selection and averaging of nonlinear mixed-effect models for robust phase III dose selection
Source: J Pharmacokinet Pharmacodyn. 2017 Nov 4;44(6):581–97. doi: 10.1007/s10928-017-9550-0 (PMC5686275; doi:10.1007/s10928-017-9550-0)
Supplement: Supplementary file 2 — Supplementary material 2 (CSV 4 kb) [file 10928_2017_9550_MOESM2_ESM.csv]

model	ofv	p_1
1	-2708.4936980017	-0.000241373928819696
1	-2707.87386929046	-0.000132881972242436
2	-2854.99001259315	-0.000365644662816708
3	-170.321843358001	-0.0067141411063683
4	-2638.27963580024	-0.000288732088798382
5	8157.39841073778	0.19088759232155
6	-2670.05188694484	0.000413147202763855
7	-2775.73617668584	-0.000129879735127487
8	-2716.85350403671	-0.000306331788163705
9	-2882.23533162005	-1.25678668393025e-07
10	-2619.39478756964	0.000299315867796716
11	-2684.42589226729	-0.000350368341602245
12	-2752.57498770969	-6.67922185441049e-05
13	-2765.70179332111	-0.000328971901764961
14	-2626.36730540392	-0.000329326482938744
15	-2703.33404714063	-0.000368853778736123
16	-2768.44590849404	-0.000148027051908013
17	-2685.07586969998	-0.000383176871613201
18	-2644.28569011959	-0.000141580342037994
19	-2869.51670165206	5.41831621280665e-08
20	-2575.40319638924	-0.000196560745728614
21	-2764.72874803112	-0.000478798759083521
22	-2372.13331862642	9.72034926450679e-06
23	-2750.60378471992	-0.000134696224665248
24	-2622.66007062188	-0.000620969509987802
25	-2881.84930274903	0.000223663949573026
26	-2693.65325526244	-5.52140896090664e-05
27	-2788.56090442852	-0.000419079120900709
28	-2735.8305198489	-0.000272768993237101
29	-2746.26529851332	-0.000219412909413369
30	-2779.80347819108	3.02163238272023e-07
31	-2745.50513549401	-0.000169542290602053
32	-2802.56560834976	-0.000139423185264451
33	-2729.63895214382	-0.00010690248677043
34	-2761.06031925258	-2.16534464592688e-05
35	-2887.5861697653	-0.000198192744963314
36	-2677.33326049676	-0.000301963457507006
37	-2732.61645008189	-0.000308276644105245
38	-2585.0349270877	-0.000168667736041133
39	-2676.65572901646	-0.000102706835555192
40	-2745.60097647534	-0.000260765562726779
41	-2742.40838768888	-0.00030201770186561
42	-2667.11678679392	0.000176418115412638
43	-2748.78790223599	-0.000262338006268497
44	-2490.19002960205	-0.0002877139331493
45	-2670.42824106876	1.34877415146301e-07
46	-2785.10692875969	-0.000134192295631484
47	-2684.91772577627	-0.000211864393211897
48	-2772.21895117519	0.000533402418679641
49	-2819.48391589239	-0.000333820491964882
50	-2727.58408586352	-0.000229835754435438
51	-2718.63263324451	-7.73379922316519e-05
52	-2718.09137366995	0.000134726189073667
53	-2779.05824292741	-0.000476408529891693
54	-2806.00974369558	-0.00030247110080527
55	-2800.00307385918	-5.47922775367536e-05
56	-2594.67074727087	-0.000283132512985195
57	-2631.60935079508	0.00028279587442364
58	-2847.63015313279	-0.000139127409670512
59	-2792.47076141173	-3.80276506265482e-05
60	-2680.02403111293	-0.000168950759233214
61	-2719.51551681551	-0.000339025929454727
62	-2822.55956533747	-0.000310060782639374
63	-2804.60419903239	-0.000328943364773906
64	-2747.12292343961	-0.000120225398026261
65	1392.37265793815	0.003390235652024
66	2948.97769575774	0.00334506968462536
67	-2709.75025283044	-0.00010193314750976
68	31.3709813123436	-0.00761723249882149
69	-2793.30545823598	0.000204368141384975
70	-2654.47127381335	0.000146298768428564
71	-2718.62185740528	-0.0002726181845957
72	-2828.39839825855	0.000162081810124497
73	-2650.33005271203	-0.000220029313944142
74	-2761.42013073031	-0.000254916466559426
75	-2806.39756677103	2.21227846959916e-07
76	-2616.50261600252	-0.000436840020508206
77	-2806.21609207938	-0.000148618826744331
78	-2791.494208759	0.000287405967172098
79	-2821.73160216603	-0.000233294448557009
80	-2641.66419863577	-8.40895923106556e-05
81	-2603.13619867554	1.0055029988939e-05
82	-2594.57775274165	-0.000167916276284257
83	-2564.588179078	-0.000126478208477284
84	-2738.82420643221	-0.000190378101002479
85	-2795.14552683944	-0.000285007901472008
86	2412.08590710622	-0.0157618087305557
87	-2901.0855228237	-0.000296935227194853
88	-2823.71092818765	-0.000153211780330105
89	-2757.2856363484	-5.75336359834474e-05
90	-2865.90214558702	-0.00045940646134439
91	-2805.81086687474	-7.42549397238259e-05
92	-2759.19475518665	-0.000302548268318165
93	-2654.24501710172	-0.000251946916198296
94	-2745.37907041543	-0.000152285502813087
95	-2725.30517910862	-0.000287443171859451
96	-2828.03541220339	-0.000251317503382067
97	-2693.10306592087	-0.000217121221798385
98	-2853.36989724918	0.000323227896335126
99	-2747.41856904444	0.000203906788394703
100	-2791.25731789102	-0.000100183523768819
