# Supplementary material for: Model selection and averaging of nonlinear mixed-effect models for robust phase III dose selection
Source: J Pharmacokinet Pharmacodyn. 2017 Nov 4;44(6):581–97. doi: 10.1007/s10928-017-9550-0 (PMC5686275; doi:10.1007/s10928-017-9550-0)
Supplement: Supplementary file 3 — Supplementary material 3 (CSV 5 kb) [file 10928_2017_9550_MOESM3_ESM.csv]

model	ofv	p_1	p_2
1	-2713.60030174278	45.2028777417599	0.015370075541858
1	-2708.23105927358	0.020108901948499	0.0284006322334553
2	-2855.60120525359	-0.0163770082645892	-0.0768388530067151
3	-2752.77855053215	1606883.26380526	0.0110429521524293
4	-2651.39913957322	-34.9766442624863	0.0239955506637669
5	-2707.5740314884	10.545573639008	-0.0217268219269956
6	-2676.97607396923	3.13796776644315	-0.0296451377510463
7	-2786.72245150757	30743076969.7488	0.00518768076146537
8	-2719.00376679699	-0.0511026976063008	-0.0483420642601238
9	-2887.70501694162	38740219254.9608	0.00378422431721614
10	-2619.87550744666	0.690271127905645	0.0234940768326997
11	-2685.40397290402	3.75791708340153	0.0203258814347546
12	-2756.85898429752	7973.00116799497	0.00689545921331442
13	-2762.41906022342	4.53037139393947	-0.0112598334907236
14	-2638.06655906232	7334210.02644701	0.00961877463766281
15	-2704.7718805939	0.321393197957215	0.0347786910974446
16	-2779.39589182718	3601683489.14271	-0.00562710396661081
17	-2689.8801167324	1.17942559155668	0.032904349712917
18	-2651.70038376235	146648405.018344	-0.0054979920017144
19	-2870.21320167183	1.63333898622391	-0.00655568182374741
20	-2580.52417244441	5.1041667555798	-0.0188396812239551
21	-2769.80011417163	0.625463011453746	0.0415717030560005
22	-2617.26530409074	0.0622170300680783	0.037344378835466
23	-2760.71989720685	443344.317147282	-0.00880582613966245
24	-2693.36094908666	2866.65746956003	-0.0129641932738802
25	-2888.18898321375	-7092.59097872822	0.0102380870495533
26	-2694.82868293026	-0.181390365565329	-0.0148363437944054
27	-2799.6183394776	32.7572202141444	0.023415828291402
28	-2745.2638749154	4656.33448607754	0.0125213927830739
29	-2750.01632651328	2.82999931711277	-0.0189801708223581
30	-2787.9360880163	10823548977.3567	0.00507240046542705
31	-2749.12640828844	18965935.9794033	0.00483492868971295
32	-2812.23099647041	-5365.49075107649	0.0115058281235604
33	-2730.27177549837	-0.0339520352822243	0.0230647379021705
34	-2765.10251088559	11228.3837569473	-0.00644544167421262
35	-2892.97927395812	1603760.34026741	-0.00633669033919424
36	-2690.00735967135	10464.3399648257	0.0139223709237777
37	-2744.88568946064	-14667.466941388	0.0129002976802986
38	-2596.5476060001	178896267.58612	0.0073629695942443
39	-2678.05087793002	17.1568060418822	0.00912146722285293
40	-2752.72146145889	-3.39953595974934	-0.0247024688398054
41	-2755.03043605293	58.6547033618767	-0.0210948692736866
42	-2676.84436808255	167145102.822169	0.0062500117270622
43	-2764.8011746411	146740.010158356	0.011327554863898
44	-2494.94080759672	3.69380378642505	-0.0231995175824987
45	-2673.56861970941	-8.70009716796428	-0.0121592505941679
46	-2787.97784762485	91775823.8041338	-0.00381420052784674
47	-2698.93276595228	-143191.672381183	0.0120103282306157
48	-2772.84668693706	0.0161929466827303	0.103733166436383
49	-2828.91428139079	-25.2584631721762	0.021168325406264
50	-2731.72911978001	30327.7966036783	-0.00827843260281922
51	-2720.43279448578	-263656.101926679	0.00399758572622507
52	-2724.26550296872	-241260.862626329	0.00710949034460862
53	-2782.94863306859	0.0656414740512113	0.0672180252180555
54	-2805.09463275879	0.614307440152434	0.020247386142199
55	-2803.58673035063	-8.29062130062447	0.0133253155197176
56	-2602.56023473328	6688.16222016862	-0.0130495299887827
57	-2641.59626242079	-3650721.43836264	0.00901811339824897
58	-2848.83698705023	3.16315735993586	-0.0111620678715471
59	-2798.87319144819	-1144054888.85099	-0.00455700997382572
60	-2687.82283311682	144007113.751108	0.00591068425002586
61	-2727.82936383709	-14.2493107838872	0.022330464344152
62	-2827.80819243966	5.15109704425047	-0.023075951224517
63	-2805.91271604267	8.09951202776035	0.018853981877581
64	-2750.58517505051	1.74924260858633	0.0170841954116566
65	-2603.27076554675	1.43291196104237	0.0319377389744879
66	-2742.17204697127	-0.0656746696284727	-0.0477273581472103
67	-2718.02187351154	1082776994.3911	0.00538134809232441
68	-2725.88871779203	-0.0189290716880357	0.0810745904634853
69	-2804.99709867942	-39.8185866691007	0.0206760168321728
70	-2664.03821860219	3259616873.98926	0.00573166821521284
71	-2730.40032402571	1314381.96642106	-0.00973843382095447
72	-2829.29914438326	0.523405614175133	-0.0146820591688471
73	-2662.7351539718	1908726.71872861	0.00855816372142347
74	-2763.54050690365	0.673505073856542	0.0236050607503034
75	-2806.67836574053	-0.59917759400278	0.00558232589452185
76	-2626.40077020593	0.34476701545085	0.0516304522546288
77	-2815.7060419188	-53618976212.1428	-0.00516956169917399
78	-2792.98548849557	-0.0598547858953726	0.0423407440631782
79	-2823.84324271877	-27.6875211137313	-0.0124079859639602
80	-2643.48044200082	2.15590241578686	-0.0125499159941536
81	-2608.43311824239	2098580816.79036	0.00417619602587041
82	-2603.09360020965	-435797678.40793	-0.0059186747809606
83	-2574.24853438986	408298831.119716	-0.00627007105851828
84	-2740.89247639107	0.376916010729093	0.0218538647093304
85	-2800.87009168189	-427.899411665973	-0.0142047918264161
86	-2624.6065502534	15906.493006623	0.00416647525944262
87	-2903.58895116187	0.05752634252334	0.0471551249386246
88	-2832.98497416355	27531196.816355	0.00686847951881744
89	-2762.23547008539	-283803.50939866	-0.00627124230054405
90	-2872.96690724265	6.97944909386188	-0.0286876278135981
91	-2810.64912746656	-6.33662634397767	0.0151217517781147
92	-2762.36841295752	-8.59363815021724	-0.017991453903697
93	-2662.91801378111	8486.34265805625	0.0116832040538785
94	-2754.96463243806	3646762727.90258	-0.0058835385462935
95	-2738.75289832004	15.7348013260827	0.0251462782840831
96	-2838.5626557237	66395.8928370204	0.0114903789594655
97	-2698.48043803954	-112.482294324729	0.0140992556858003
98	-2854.75468034996	0.0642222945376694	0.0445203367240282
99	-2750.26906341914	1.96830144401358	-0.0178025429733209
100	-2795.56851503507	175453254.915018	-0.00402146534929762
