# Supplementary material for: Model selection and averaging of nonlinear mixed-effect models for robust phase III dose selection
Source: J Pharmacokinet Pharmacodyn. 2017 Nov 4;44(6):581–97. doi: 10.1007/s10928-017-9550-0 (PMC5686275; doi:10.1007/s10928-017-9550-0)
Supplement: Supplementary file 4 — Supplementary material 4 (CSV 5 kb) [file 10928_2017_9550_MOESM4_ESM.csv]

model	ofv	EMAX	ED50
1	-2713.40141950291	0.142470675997566	6.50671540132922
1	-2708.34077991207	-0.0859279068506607	-133.722366221971
2	-2855.67524576011	-0.238221304076709	-215.41225768807
3	-2753.9549158923	0.232283749022675	4.61638896764808
4	-2652.1983095397	0.225352841396138	8.45533260950502
5	-2707.76231385573	0.178220162536639	12.0912251035024
6	-2676.39058141931	0.207034628639014	-19.7974773009137
7	-2787.26005380926	0.152382883366426	-0.000396273007710396
8	-2719.47417007247	-0.174827409144014	71.6845048837059
9	-2888.07851066532	0.112449964680622	-2.88421725592514e-05
10	-2619.64239042018	0.193438094143041	-217.080186160531
11	-2684.55732401508	0.128948597016695	5.93772168886703
12	-2757.42916551371	0.109888394841255	-6.87512875544747
13	-2765.81298429749	0.322066042954536	-590.356047543425
14	-2637.85654769136	0.193788329102112	0.00202002700590479
15	-2704.17977907478	-0.173802956974753	-42.2548686903694
16	-2779.78730193203	0.150070177679051	7.79179884212906e-06
17	-2689.44606811128	0.202260984022449	-28.9782745743209
18	-2651.90479551452	-0.128816264019531	0.000277783319081803
19	-2870.445726858	-0.0484867342838579	18.1310543060027
20	-2581.46804530931	0.148670687708819	12.3398821222552
21	-2769.19293854315	-0.234621827731961	37.934290119174
22	-2617.63102401952	-0.145061776852793	-69.0332735112361
23	-2761.16417073895	0.166822641830896	2.65305911935141
24	-2692.93429788394	0.169773327069772	2.42479091564937
25	-2888.03456385893	0.143857703717234	2.6727974071192
26	-2695.23242309287	0.073980667897761	31.7058314188986
27	-2798.93552232746	0.206367521986727	-5.59803979650398
28	-2745.11567846209	0.172998856104902	3.19996499020814
29	-2750.2450746836	-0.137349724939125	-23.1144619772224
30	-2788.40753164824	0.143600215192311	0.000133371697577696
31	-2749.1535224134	-0.102434583926389	-0.000314229193082421
32	-2813.52077579035	0.178511275043261	-7.17030908232568
33	-2730.50130153934	0.0799919209637316	-92.023784344784
34	-2765.83288745783	-0.110671301335717	-10.8590575800118
35	-2892.91949602217	0.117047948626775	0.000105769572661459
36	-2690.16029431255	0.207838232100729	3.88950460324613
37	-2744.64543710864	0.191166516063164	-2.55284714601125
38	-2596.64611116903	-0.175510862801028	0.198678816534847
39	-2680.22457524391	-0.100713659787669	5.95589084244751e-05
40	-2753.45327428073	-0.178441741083177	-13.6813183057055
41	-2755.34744819165	0.208431191471304	8.04648536184381
42	-2676.92057702854	0.149409669446326	0.695555390225815
43	-2765.23833016214	-0.200813835450016	-3.5201889658496
44	-2495.18907272153	0.169919684907411	-19.2926379006376
45	-2676.60498770803	-0.109120109621576	-0.000148385221326651
46	-2788.03717883197	0.0868482057351244	6.27905838335116e-05
47	-2699.39470773997	0.214655111512296	-3.62565599546664
48	-2772.99538171255	0.372931569608546	-303.168389127325
49	-2828.71083976721	0.186496492441274	7.67854545236965
50	-2731.4854506225	0.121926699299714	0.19795353184009
51	-2720.4695123285	0.0726755607176553	-2.51558082735669
52	-2724.73379338166	0.135126631687143	4.83090221648427
53	-2783.35338174488	0.269962721663307	-91.8823010035691
54	-2806.44252491292	-0.202054478965233	-251.568535518214
55	-2804.27453705537	-0.116010129692303	18.5646494996887
56	-2602.42087958388	0.184234954879441	2.846031374213
57	-2641.47103747084	-0.174986720501408	0.000326672454560637
58	-2849.13392146105	0.0852774001383279	27.6702947135238
59	-2799.23702640348	0.11943358490608	-4.04507216774761e-05
60	-2687.85837594729	-0.137296659719976	0.00160466564103482
61	-2727.89096917896	0.188078357447508	-9.1104032538241
62	-2828.17734667214	0.188186721945543	40.4530024699211
63	-2806.69207104344	0.189040986878148	-83.6480177519668
64	-2751.31756840174	-0.120620281042385	22.1234190201376
65	-2603.8107306886	0.202459793597739	-17.5425804016268
66	-2742.55550658109	-0.191713208699921	85.5378943290717
67	-2718.32543408824	0.138357787876834	-0.000202525277540899
68	-2725.836273563	-0.287343157512467	-259.196647147104
69	-2806.57994167053	0.204513689627596	9.47108557601964
70	-2664.23922150614	0.15241552072262	0.00230678917788738
71	-2730.18692887288	0.18391302635432	-0.94080745965195
72	-2829.34189735604	0.0826820682987707	36.9576605543338
73	-2663.12098226479	0.176040406132904	3.5830026128992
74	-2763.48422821316	0.130272281107667	24.0114568723958
75	-2806.6797759363	0.0305326793813261	30.7290354061281
76	-2628.12631617305	0.26655350977544	27.7086228804803
77	-2816.25804675956	0.15481875103571	-2.14283395662244e-07
78	-2793.21163600985	-0.1694039993443	-98.7414016080023
79	-2823.34598255357	0.0987970259703075	2.61706065518797
80	-2643.65784256436	-0.0869251168627925	-24.0898366827944
81	-2608.85316520174	-0.112007558255129	-0.000746178334476944
82	-2603.42464635257	0.145229259319217	-0.000141525070600437
83	-2574.54478426171	0.158645856244884	-1.01986337418188
84	-2741.1723137227	0.115021405823827	-30.1352795535765
85	-2800.23424554348	0.154555132895521	-2.07375183198871
86	-2624.59163804287	0.0629843037508491	-3.00441862184231
87	-2904.15624003059	-0.177901807077408	-71.7042354737158
88	-2833.11225013563	0.152675993621819	-0.862149138867795
89	-2762.48277678571	-0.119326888763497	-5.03094878026045
90	-2874.42497876702	0.248432911166974	-32.5182624874754
91	-2812.06459116009	0.13133641994921	-15.6356435545717
92	-2761.69776847192	0.129897859414651	6.40910362358913
93	-2662.78273386585	0.167639673213748	2.96661783294753
94	-2755.33868169971	0.158019125791388	0.000306792829007594
95	-2740.59350989987	0.222837397455999	-9.42272994712945
96	-2838.26539323675	0.185078349279343	-1.77372829625388
97	-2698.38302138764	-0.144173380555446	-5.82479120173838
98	-2854.81895909979	0.175065962071737	89.1188008101322
99	-2750.46563570365	0.119131118142621	-16.4063889282985
100	-2795.80693281571	0.0959293780435966	-0.000671778232171796
