# Supplementary material for: Model selection and averaging of nonlinear mixed-effect models for robust phase III dose selection
Source: J Pharmacokinet Pharmacodyn. 2017 Nov 4;44(6):581–97. doi: 10.1007/s10928-017-9550-0 (PMC5686275; doi:10.1007/s10928-017-9550-0)
Supplement: Supplementary file 5 — Supplementary material 5 (CSV 7 kb) [file 10928_2017_9550_MOESM5_ESM.csv]

model	ofv	EMAX	ED50	gamma
1	-2713.60858608793	-0.270446895586076	-147.062066741874	0.235475766968794
1	-2710.85847980288	0.077744977045635	77.0717240375319	-65.9839853362933
2	-2856.38619533472	0.140651416331222	91.2056819112596	4.83684801366557
3	-2754.11671949543	0.226838860110771	6.29957380663264	-1.56591692521793
4	-2652.19840423801	0.225101602454056	-8.47240044717191	1.00938656644183
5	-2707.82162969574	0.189444153010166	11.9462193677064	0.761316308362746
6	-2677.06661994993	0.553516277436289	1818.60959116655	0.292786444112085
7	-2787.26025759211	0.152314702553399	-3.71218801649124e-08	0.907407834712164
8	-2721.13847785764	0.131776464255917	39.7778541783564	9.43944702990505
9	-2888.07853865699	-0.112567871620548	-0.167417778077615	5.37366899159664
10	-2620.25846172204	1.18185518605845	-139513.387321804	0.3433701529981
11	-2685.66119868178	0.649605437883572	-19258.2911173917	0.293977731680376
12	-2757.70310511693	0.104742859206292	-9.75159161063842	2.8668377362081
13	-2766.89583511847	0.129378605520517	98.0569587243996	-15.2469234440222
14	-2637.8567490654	0.193517692739848	-0.00015190770079256	1.26802946058362
15	-2705.02032808085	1.19920353404103	57446.2029360452	0.354034489830277
16	-2779.78714359154	0.300271225265416	4.1287377229167	-3.65349723701991e-05
17	-2689.95349887416	0.542002983151411	-1872.66132880563	-0.315637434310024
18	-2651.90491755896	0.257533266342658	0.0061600905970567	-6.23819950293457e-06
19	-2870.79873403386	0.0459442365003412	-36.1816822716254	-12.4123096452558
20	-2580.46617740111	-0.247879651354452	-141.543885412314	0.299388808050708
21	-2769.95536998467	0.730691862106048	-3519.40214539019	-0.340816868216423
22
23	-2761.23608492279	-0.164498009682157	-8.03810419247329	5.93389745187157
24	-2693.37764852959	0.428428673145053	-3814.58297979714	-0.134898730613502
25	-2888.19104175259	0.27680607693183	104.944440287859	0.150240646904229
26	-2696.18629389536	0.0696929211488241	37.9060863948413	-11.4959202630509
27	-2799.66801177547	0.605943170671176	-6039.01787334756	0.194261296693277
28	-2745.26705411284	0.275126405008913	13.0460292543186	0.18882397755205
29	-2750.24772499151	0.139725070903965	-22.8060312097647	0.93303194185568
30	-2788.40755104387	0.143642893545697	0.0245814393867769	2.90756767784038
31	-2749.16338448697	0.193326231515842	-1.9041110042279	-0.0335001719880364
32	-2813.91756470527	0.171635626931909	-9.55546557648617	1.90436338954726
33	-2734.29226902192	-0.0889725501179583	-75.6008006465936	61.1196925655779
34	-2765.62863764286	0.0980150099465125	9.8865222788784	6.46722599592489
35	-2892.91951098069	0.117062446379553	3.91197519609225e-06	1.09732356715231
36	-2690.16408833285	0.210553412394069	3.46922199448019	-0.866657077211132
37	-2744.88156492561	0.313306466959063	12.6725473318784	0.1669567726991
38	-2596.65802314126	0.34351852088969	15.1858401498193	0.0218846016763704
39	-2680.22459572245	-0.201432939392128	-219.598772578828	3.29891434309201e-06
40	-2753.48826756889	0.172299965659372	-13.7768344582732	-1.19111418976687
41	-2755.4199580001	0.21844763479507	7.60400675859524	-0.761669298703899
42	-2676.93050336959	0.152152022585011	-0.141966317730482	0.559332454117184
43	-2765.32410937653	0.19395887925395	-6.17003781475045	2.23750346646837
44	-2495.19876954831	0.175050492690059	-19.125445461826	0.888707452913575
45	-2676.60505561609	0.109090954664291	-9.0649414521281e-06	1.03259753767741
46	-2788.03723667028	-0.173844295328011	-117.542053851351	-0.000123659986571436
47	-2699.39766779931	0.21361887101268	-3.91466441084874	1.09153238613873
48	-2774.9835521278	0.200677597986224	-98.1034847924228	-16.4507668850043
49	-2828.95526767951	0.232900095298274	11.2866729900209	0.443103457245663
50	-2728.84897523425	0.0914030940760458	58.6745333839168	3.95360124460479
51	-2720.44857016208	0.0700066165692126	-6.45648263310006	4.15443264224213
52	-2724.99747044731	0.130849965303078	-9.51578533637277	10.0850071565491
53	-2787.45040844563	0.184387244064368	-84.4008869669542	-17.5519270639157
54	-2807.75856387822	0.117000720702307	95.8210555727379	-19.5858392848499
55	-2808.46105858025	0.116809512825676	61.579821925099	41.6320005472021
56	-2602.56382545214	0.2630071202206	-4.00299181502123	0.217748329596467
57	-2641.61811947958	0.290063091238407	-0.392330833116931	0.0826300862713292
58	-2849.39311524125	0.0687969543806698	-41.2452234964238	-18.9816438354972
59	-2799.2370386691	0.119436478646755	-0.000409026399004426	1.45645914204531
60	-2687.86359199932	0.145276848898989	0.034618661455469	0.391616659163257
61	-2724.9117339938	-0.147247019662527	37.6971735305493	12.0824600113105
62	-2832.86576992142	0.153024331062096	61.4588308314123	22.2451304292814
63	-2809.66251659498	0.141360268792792	61.0077523900324	-45.5454112081916
64	-2753.95304415008	0.113507345743089	44.341259542147	-20.8423226794055
65	-2603.83752741116	0.194591983326121	-16.9620881284081	1.18202214846125
66	-2747.84777629116	0.151393279656689	56.850127123535	-56.7587898485905
67	-2718.32549394708	0.138229556734438	-2.46212755898563e-05	1.11514845590352
68	-2726.06113249838	2.63064286460122	35838.9663350418	0.579927730361346
69	-2806.82987877177	0.194355341368057	10.5558997433406	1.49874131621465
70	-2664.23965808607	0.152583844042739	-0.00478115514186316	2.4551644243851
71	-2730.40449071146	-0.380770251699842	-222.720205309018	0.0908632884988308
72	-2827.88529567049	-0.0421963164062345	322.419546232229	13.5054775685139
73	-2663.15768459029	0.172498635454617	5.01129607037612	-1.47704552474433
74	-2763.54334068276	0.163316312261746	-44.0348304078206	0.619101666371649
75	-2806.74432465398	0.0516069797326755	-36.2345054293151	-0.128746440814161
76	-2629.16692996538	0.223294957622984	27.3954298793592	2.07982710276011
77	-2816.25807397934	0.309604977479884	8.37564357218318	-8.56062347375881e-06
78
79	-2823.91751839785	0.414962172760122	35710.4172635887	0.202483065859831
80	-2644.90892463154	0.0758738117233876	-59.1212891334801	33.4433914959635
81	-2608.8533646072	0.224059262799664	-0.000675829170310078	3.9015835263012e-06
82	-2603.42469342066	0.145199563902725	-6.65428098789246e-06	1.14049381036741
83	-2574.5968610057	0.158318189529595	-6.35346929278692	4.47960387079459
84	-2741.3550367567	0.0908427621704382	40.2023723393913	17.628892532193
85	-2800.91821985085	0.443813617423407	6695.34538919022	0.158836804676228
86	-2624.30450120344	0.0470639127232248	-51.8964703495897	-11.7891707583758
87	-2906.61447289221	0.13363656626101	43.4119744056116	18.8001052808357
88	-2833.08203382078	0.279103705798358	0.468500521941424	0.0255277345795123
89	-2762.48344390798	-0.119748002046035	-4.86545144057365	-0.96005052792044
90	-2874.42928112764	0.253183127870375	33.2987721452256	0.945058043534744
91	-2814.33382207882	0.123261005586327	-41.1128501598176	-20.5457940874495
92	-2762.48472113053	0.654981423061623	94968.7021956818	0.218791633697722
93	-2662.94185767162	0.200672789104485	-1.82630541338502	-0.353292310103498
94	-2755.3387576936	0.316093033784644	-17.3037724226653	-1.21938113116126e-05
95	-2741.79141120844	0.204509360486019	-10.2147393035693	8.77143018473851
96	-2838.5650684772	0.346110650184964	52.4185041132601	0.133759998622275
97	-2698.49805751233	0.226666212879645	-28.958781714343	-0.266976401945161
98	-2854.83866905066	0.148575329941759	70.6736052341023	-1.44390227083706
99	-2750.46816345919	0.117296233760477	16.5611738774776	1.08573068399002
100	-2795.80720900208	0.191692055921035	-27.0758421776912	-8.34184605932525e-06
