# Supplementary material for: Model selection and averaging of nonlinear mixed-effect models for robust phase III dose selection
Source: J Pharmacokinet Pharmacodyn. 2017 Nov 4;44(6):581–97. doi: 10.1007/s10928-017-9550-0 (PMC5686275; doi:10.1007/s10928-017-9550-0)
Supplement: Supplementary file 6 — Supplementary material 6 (CSV 2 kb) [file 10928_2017_9550_MOESM6_ESM.csv]

model	ofv
0	-2705.50253105532
1	-2706.71849865539
2	-2847.79823181502
3	-2735.1875958969
4	-2634.73218377102
5	-2696.72121756201
6	-2661.05776213688
7	-2774.61314707264
8	-2711.77647588725
9	-2882.23534340947
10	-2613.67817543459
11	-2678.38729776365
12	-2752.2392569554
13	-2759.8794120479
14	-2620.20736848383
15	-2694.44746185365
16	-2767.95818383158
17	-2677.02783947726
18	-2643.15650952638
19	-2869.51645773931
20	-2573.50359512519
21	-2753.42528887122
22	-2612.74379268689
23	-2749.54769344952
24	-2681.38184003021
25	-2879.32644228844
26	-2693.34253027698
27	-2778.99370551058
28	-2731.44595634793
29	-2743.10395772369
30	-2779.80285495613
31	-2743.95114359453
32	-2801.43817789392
33	-2729.0316233341
34	-2761.03430165749
35	-2885.54390230768
36	-2672.44273326518
37	-2726.68941061025
38	-2583.50064814066
39	-2676.07707405111
40	-2742.03638956169
41	-2737.31655539549
42	-2665.65530410355
43	-2745.2633026378
44	-2487.10754076262
45	-2670.42959227189
46	-2783.99818724418
47	-2682.25658713694
48	-2758.61733152975
49	-2813.03652959433
50	-2724.58136439176
51	-2718.34483389752
52	-2716.97702352353
53	-2767.35321163614
54	-2800.66473325826
55	-2799.75745992909
56	-2591.36205321319
57	-2627.25637576051
58	-2846.52498582278
59	-2792.36460494365
60	-2678.4387563268
61	-2712.47794908422
62	-2816.44800209721
63	-2798.12804024156
64	-2746.39153187707
65	-2588.34463952561
66	-2733.91435193352
67	-2709.15171981459
68	-2715.4665780549
69	-2791.00908453895
70	-2653.04200698405
71	-2714.53937034833
72	-2827.24084735806
73	-2648.03961207354
74	-2757.76153339158
75	-2806.39611973283
76	-2606.24653311334
77	-2805.0719162212
78	-2786.15201847608
79	-2818.73265366591
80	-2641.48583987173
81	-2603.11737013925
82	-2593.05120528736
83	-2563.73503912244
84	-2736.41637428029
85	-2790.22991054379
86	-2622.89226135887
87	-2895.89979661818
88	-2822.52218430022
89	-2757.00428675341
90	-2853.38627076121
91	-2805.44765309127
92	-2754.80303861011
93	-2651.34708907673
94	-2744.42785958288
95	-2720.48462481316
96	-2824.39359034272
97	-2690.91668785895
98	-2847.89642196609
99	-2745.17964251727
100	-2790.70947911223
