# Supplementary material for: Model selection and averaging of nonlinear mixed-effect models for robust phase III dose selection
Source: J Pharmacokinet Pharmacodyn. 2017 Nov 4;44(6):581–97. doi: 10.1007/s10928-017-9550-0 (PMC5686275; doi:10.1007/s10928-017-9550-0)
Supplement: Supplementary file 7 — Supplementary material 7 (CSV 3 kb) [file 10928_2017_9550_MOESM7_ESM.csv]

model	ofv	p_1
0	-2708.48749126297	-0.00024709692988186
1	-2707.85865580687	-0.000147675
2	-2854.97309877337	0.000380059
3	-2736.66645278759	-0.000176484
4	-2638.27269736096	-0.000295748
5	-2700.1275860232	-0.000288876
6	-2670.0616387594	-0.000409049
7	-2775.73869185197	-0.000132469
8	-2716.83912219295	-0.00032223
9	-2882.23480648129	-2.68612E-09
10	-2619.3946740118	0.000300035
11	-2684.41632566234	-0.000364142
12	-2752.49280597756	-5.12065E-05
13	-2765.69519464479	-0.000334902
14	-2626.36051138174	-0.000335738
15	-2703.31497023222	-0.000385721
16	-2768.51986988603	0.000131089
17	-2685.06261372579	-0.000398072
18	-2644.26898719035	-0.000158525
19	-2869.51788420762	-5.47397E-07
20	-2575.39769772119	-0.000202018
21	-2764.74022714732	0.000472956
22	-2615.80665169501	0.000239632
23	-2750.6015878833	-0.000140891
24	-2686.03460628127	0.000275866
25	-2881.85697358477	0.000220853
26	-2693.76327918913	-8.06752E-05
27	-2788.56831383385	-0.000413599
28	-2735.83962153095	-0.000267428
29	-2746.25397090951	-0.000232572
30	-2779.80334726971	-3.84938E-07
31	-2745.50313862951	-0.000173451
32	-2802.57227625499	-0.00014137
33	-2729.62786374644	-0.000122347
34	-2761.09110361973	-2.51598E-05
35	-2887.57360007213	-0.000213627
36	-2677.31928345766	-0.000318217
37	-2732.6117375711	-0.000313278
38	-2585.0450473345	-0.000165886
39	-2676.47187774083	-5.04392E-05
40	-2745.61167476368	-0.000251392
41	-2742.4358376951	0.000283396
42	-2667.1410934686	-0.000161761
43	-2748.78292599653	-0.000267835
44	-2490.18797526805	-0.000290775
45	-2670.4297180013	-1.61408E-08
46	-2785.10356112298	-0.00014076
47	-2684.89701097604	-0.00023047
48	-2772.25637640113	-0.000513061
49	-2819.47883605233	-0.000338389
50	-2727.59489702434	-0.000224483
51	-2718.616069067	-5.33081E-05
52	-2718.07440338768	0.000149786
53	-2779.04492782968	-0.000492258
54	-2806.00417804174	-0.000308286
55	-2800.02992804973	-7.31858E-05
56	-2594.66697991506	-0.000288308
57	-2631.60863740933	0.000286625
58	-2847.62563097267	-0.000146378
59	-2792.57281269602	-5.21284E-05
60	-2680.01113194236	-0.00018442
61	-2719.50830760856	-0.000345588
62	-2822.55820756465	-0.000314018
63	-2804.58473760555	-0.000346991
64	-2747.11934473362	-0.00013154
65	-2595.53610700425	0.000363582
66	-2739.88185467474	-0.000341178
67	-2709.73088972946	-0.000120277
68	-2725.45288054789	-0.000439401
69	-2793.30029595539	0.00020972
70	-2654.45243836956	0.000165045
71	-2718.60546430222	-0.000289563
72	-2828.41192492933	-0.00015646
73	-2650.32862652716	0.000222098
74	-2761.42677177441	-0.000246949
75	-2806.39781602135	-9.82122E-07
76	-2616.49314534367	-0.000444879
77	-2806.21646932932	-0.000149939
78	-2791.46410425415	-0.000306054
79	-2821.72567006164	-0.000238908
80	-2641.85696307767	7.17497E-05
81	-2603.11909804715	7.37633E-07
82	-2594.56751329338	-0.000182527
83	-2564.58023075054	-0.000138156
84	-2738.80847825454	-0.000205699
85	-2795.12703164587	0.000299538
86	-2623.23233940806	-6.05109E-05
87	-2901.0739306465	-0.000310609
88	-2823.70792786444	-0.000163379
89	-2757.26041489523	-5.64769E-05
90	-2865.90108024041	-0.000461941
91	-2805.68632796076	-4.67981E-05
92	-2759.19231316723	-0.000306775
93	-2654.24138396214	-0.000258068
94	-2745.37793470257	-0.000156035
95	-2725.31107956623	-0.000281073
96	-2828.00691500139	-0.000273644
97	-2693.10994563446	-0.000211434
98	-2853.35730672125	-0.00033853
99	-2747.41482642952	0.000209007
100	-2791.24325517796	-0.00011631
