# Supplementary material for: Model selection and averaging of nonlinear mixed-effect models for robust phase III dose selection
Source: J Pharmacokinet Pharmacodyn. 2017 Nov 4;44(6):581–97. doi: 10.1007/s10928-017-9550-0 (PMC5686275; doi:10.1007/s10928-017-9550-0)
Supplement: Supplementary file 8 — Supplementary material 8 (CSV 4 kb) [file 10928_2017_9550_MOESM8_ESM.csv]

model	ofv	p_1	p_2
0	-2713.60030723705	45.6493782795327	-0.0153509506326523
1	-2708.23091788388	-0.019903	-0.0284976
2	-2855.59282712158	0.018046	-0.0735405
3	-2752.75706636026	-59875.7	-0.0133985
4	-2651.39914339131	-35.1759	-0.0239818
5	-2707.57405074576	10.7352	0.0216704
6	-2676.99731233561	-1.93102	-0.0320334
7	-2786.57629640592	-190326000	-0.00625306
8	-2719.00372423617	-0.0515818	-0.0482027
9	-2887.61291964813	-220348000	-0.00461084
10	-2619.87552268081	-0.678006	-0.0235658
11	-2685.40399573373	3.75634	0.020334
12	-2756.858991816	8266.21	-0.00687951
13	-2765.7640945571	0.00735755	-0.0939791
14	-2638.01070030816	146876	-0.0118445
15	-2704.77281947187	-0.348098	-0.034347
16	-2779.30445057668	-67229900	-0.00655975
17	-2689.87970950015	1.14311	0.0331225
18	-2651.74154294356	5350020000	0.00475854
19	-2870.21399261547	-1.18838	-0.00692545
20	-2580.52417486568	-5.13457	-0.0188241
21	-2769.80014510999	-0.619557	-0.0416409
22	-2617.26537224585	-0.0615062	-0.0375451
23	-2760.77129100282	-12985000	-0.00743813
24	-2693.36094878252	2834.2	-0.0129761
25	-2888.18898118118	6873.25	-0.0102594
26	-2694.82870807564	-0.181149	-0.0148932
27	-2799.61834349499	32.8869	-0.0234044
28	-2745.26387451909	4627.85	-0.0125288
29	-2750.03098061518	-1.58004	-0.0208652
30	-2787.92449909694	5589930000	-0.00523086
31	-2749.09805191592	483933	-0.00578906
32	-2812.23099883604	-5369.99	-0.0115063
33	-2730.27230577653	-0.0337588	-0.0230438
34	-2765.10250666612	10297	-0.00648648
35	-2892.97372118278	567696	-0.00667078
36	-2690.00736041857	10378.3	-0.0139325
37	-2744.88569302546	-14719.5	-0.012899
38	-2596.46845344965	-2288600	-0.00901208
39	-2676.56407446785	-0.00277161	-0.0510156
40	-2752.72146317914	-3.39314	-0.02471
41	-2755.03043882238	-59.0605	-0.0210824
42	-2676.82917594627	-35920000	-0.00670074
43	-2764.8011523984	135274	-0.0113866
44	-2494.95160056266	2.24196	-0.0249804
45	-2670.42990538604	6.61366E-06	6.20601E-05
46	-2787.95111289903	-2260570	-0.00449545
47	-2698.93276013135	-137396	-0.0120426
48	-2772.86922367417	0.0152849	-0.108364
49	-2828.91428650669	-25.335	-0.0211608
50	-2731.72905088423	25645.2	-0.0083691
51	-2720.42355059146	-17841.7	-0.0047667
52	-2724.26502639587	109418	-0.00745022
53	-2782.94807834197	0.0667613	-0.0669745
54	-2806.39477688148	0.0113536	-0.0724186
55	-2803.58673758862	-8.35251	-0.013307
56	-2602.56031282841	7726.44	0.0129089
57	-2641.54264184373	-139248	-0.0107262
58	-2848.93002971271	-0.444123	-0.0157123
59	-2798.75538133348	-4996630	-0.00588676
60	-2687.79377047156	6332100	-0.00681997
61	-2727.82936743472	-14.2967	-0.0223191
62	-2828.01444994615	0.889061	-0.0305504
63	-2806.52501860211	-0.123639	-0.0404557
64	-2750.58517460302	-1.74547	-0.0170871
65	-2603.27076929989	-1.43228	-0.0319373
66	-2742.17204321167	0.0660805	-0.04765
67	-2717.92930849608	-12304500	-0.00647969
68	-2725.86806822256	-0.0251639	-0.0724321
69	-2804.99709819068	39.7982	-0.0206777
70	-2664.0045130014	345096000	-0.00631619
71	-2730.40169683441	1824370	-0.00958406
72	-2829.2991467462	-0.527655	-0.0146658
73	-2662.71697805959	-124839	-0.00993062
74	-2763.54051377441	-0.6694	-0.0236105
75	-2806.74244232316	-1868.88	-0.00226012
76	-2626.4007874247	0.346449	-0.0515519
77	-2815.61470361245	1475310000	-0.0058651
78	-2792.98088828586	0.0777439	0.0394026
79	-2823.84324381025	-27.6058	-0.0124132
80	-2643.47978264754	2.62494	-0.0121327
81	-2608.27921042879	-4871170	-0.00533744
82	-2603.10750490033	1176350000	-0.00562742
83	-2574.28303972697	5458240000	0.00566205
84	-2740.89248277644	-0.37713	-0.0218267
85	-2800.8700932132	430.643	-0.014199
86	-2624.60654729265	15267.8	-0.0041784
87	-2903.58918401002	-0.0563903	-0.0474425
88	-2832.98976787668	-50380900	-0.00663406
89	-2762.2351165547	-234204	-0.0063391
90	-2874.11256767398	-0.429442	-0.046645
91	-2810.64913173578	-6.39188	-0.0151001
92	-2762.36841882941	8.71842	-0.0179559
93	-2662.91801223913	-8325.44	-0.0117006
94	-2754.95802871607	2666250000	-0.0059295
95	-2738.75290242172	15.8172	-0.0251285
96	-2838.56266300733	68180.9	-0.0114718
97	-2698.48044026474	-112.213	-0.0141041
98	-2854.75467776961	0.0636048	-0.044723
99	-2750.27458455317	-3.10584	-0.016573
100	-2795.51512331545	-5195730	-0.00470519
