# Supplementary material for: Model selection and averaging of nonlinear mixed-effect models for robust phase III dose selection
Source: J Pharmacokinet Pharmacodyn. 2017 Nov 4;44(6):581–97. doi: 10.1007/s10928-017-9550-0 (PMC5686275; doi:10.1007/s10928-017-9550-0)
Supplement: Supplementary file 9 — Supplementary material 9 (CSV 4 kb) [file 10928_2017_9550_MOESM9_ESM.csv]

model	ofv	EMAX	ED50
0	-2713.40138551788	-0.142657849231839	6.50560089435911
1	-2708.34078821797	-0.0858759	133.304
2	-2855.6752478831	-0.238063	-215.138
3	-2753.95491681892	-0.232344	4.61273
4	-2652.19802323036	-0.226226	8.44222
5	-2707.76231657007	-0.178277	12.0975
6	-2676.39052267584	-0.207385	19.9397
7	-2787.26019361216	-0.152322	0.000133565
8	-2719.4741748209	-0.174852	71.6787
9	-2888.07802346927	-0.112655	-0.000479222
10	-2619.64239141314	0.193317	216.746
11	-2684.47637535002	-0.324893	515.431
12	-2757.42914034755	-0.110006	6.87818
13	-2765.81298316394	-0.324329	-596.538
14	-2637.85658337536	-0.193649	0.00062891
15	-2704.19071211356	-0.179699	55.0782
16	-2779.78674764789	-0.150219	-0.000801982
17	-2689.44606989408	0.202207	-28.9875
18	-2651.90402173297	-0.12876	0.00571403
19	-2870.44572912115	-0.0484877	18.1451
20	-2581.46793178522	-0.148678	12.3403
21	-2769.19293899361	-0.234599	-37.9457
22	-2617.63103341212	-0.145022	68.9863
23	-2761.16417265609	-0.166869	2.65691
24	-2692.93421901075	-0.17016	2.45067
25	-2888.03456764079	-0.143862	-2.67555
26	-2695.23242512601	-0.0740504	-31.6692
27	-2798.93551699789	-0.206512	5.58665
28	-2745.11566559126	-0.173061	3.20608
29	-2750.24507584765	-0.137327	-23.0967
30	-2788.40750147424	-0.143586	-0.000221154
31	-2749.15344358116	-0.102763	-0.000527301
32	-2813.52081756452	-0.178578	-7.16361
33	-2730.50127741407	-0.0798248	92.0147
34	-2765.83289250077	-0.110655	10.8531
35	-2892.91946651557	-0.116963	-0.000383258
36	-2690.16030624998	-0.207891	3.89385
37	-2744.64509746228	-0.191079	2.53423
38	-2596.64607300974	-0.175217	0.189132
39	-2680.22427455153	-0.100661	-0.000425067
40	-2753.45365878973	-0.17835	13.8053
41	-2755.34745016542	-0.208536	8.04609
42	-2676.92057647845	-0.149476	-0.704753
43	-2765.23832709409	-0.200818	-3.52651
44	-2495.18907221258	0.169821	-19.2881
45	-2676.60498631455	-0.109276	-1.37678E-05
46	-2788.03683056215	-0.0872423	0.00309147
47	-2699.3947624191	0.214842	3.62093
48	-2772.995384682	-0.372847	302.729
49	-2828.71082552344	-0.186625	-7.66506
50	-2731.48545873252	-0.121904	0.196201
51	-2720.46951246404	-0.0726318	2.51635
52	-2724.73379097594	-0.13511	4.82368
53	-2783.35338359369	-0.270003	91.8611
54	-2806.44253105016	-0.202229	251.307
55	-2804.27453252453	-0.116107	-18.5594
56	-2602.4209374822	0.1843	-2.86058
57	-2641.47082359522	-0.175031	0.00461971
58	-2849.13392259567	-0.0852977	27.6919
59	-2799.23602882033	-0.11972	-0.00446858
60	-2687.85832221501	-0.137441	0.00616439
61	-2727.89097201024	-0.188102	-9.11114
62	-2828.17738710912	-0.188562	40.5821
63	-2806.69207183576	-0.188958	-83.4671
64	-2751.31756747157	-0.120672	22.1313
65	-2603.8107647415	-0.202151	17.538
66	-2742.5555061587	-0.191671	85.5055
67	-2718.32526761771	-0.138141	0.00343355
68	-2725.83886187356	-0.297448	281.995
69	-2806.57994411548	-0.204557	9.46635
70	-2664.23961448726	-0.152671	9.06929E-05
71	-2730.18688834444	-0.183899	0.940977
72	-2829.34189833797	-0.0827137	36.9768
73	-2663.12098494544	-0.176055	-3.58396
74	-2763.48421997967	-0.130216	24.0592
75	-2806.67977945183	-0.0305732	30.7578
76	-2628.12631872431	-0.266587	27.7048
77	-2816.25788044688	-0.155118	0.000386444
78	-2793.21163934875	-0.169436	-98.7696
79	-2823.35794408368	-0.0999096	2.48984
80	-2643.6577669573	-0.087097	-23.6211
81	-2608.85305339138	-0.112031	0.00108729
82	-2603.42370218023	-0.145426	-0.00156418
83	-2574.54474812728	0.158582	1.02034
84	-2741.17231588078	0.115016	-30.0977
85	-2800.23429125507	-0.154723	2.07267
86	-2624.59163990023	0.0629711	3.00538
87	-2904.15623725813	-0.177887	71.6566
88	-2833.11220999653	-0.152938	-0.865276
89	-2762.48278232106	-0.119319	-5.0282
90	-2874.42498557959	0.248292	32.4923
91	-2812.06459177909	-0.131339	15.6388
92	-2761.69871328157	-0.130315	6.33303
93	-2662.78273429288	-0.167692	-2.97641
94	-2755.33835067492	-0.158316	0.00164106
95	-2740.5935111715	-0.222914	9.42505
96	-2838.26539961907	-0.185098	1.77412
97	-2698.38301771511	0.144201	-5.83305
98	-2854.81895885834	-0.175175	89.1487
99	-2750.46563611002	-0.119174	16.3939
100	-2795.80708632476	-0.096089	-0.000786213
