# Supplementary material for: Model selection and averaging of nonlinear mixed-effect models for robust phase III dose selection
Source: J Pharmacokinet Pharmacodyn. 2017 Nov 4;44(6):581–97. doi: 10.1007/s10928-017-9550-0 (PMC5686275; doi:10.1007/s10928-017-9550-0)
Supplement: Supplementary file 10 — Supplementary material 10 (CSV 4 kb) [file 10928_2017_9550_MOESM10_ESM.csv]

model	ofv	EMAX	ED50	gamma
0	-2713.61606831833	0.197488113376371	14.7907197540752	0.348956856875277
1	-2710.85848168253	0.0777441	64.4721	-44.5086
2	-2856.38618890133	0.140607	91.2137	4.84139
3	-2754.11671982551	0.226908	-6.30089	1.56592
4	-2652.19840560987	0.225057	8.46601	1.00944
5	-2707.8216310852	0.189463	-11.9405	0.760804
6	-2677.0661745959	0.510829	1111.64	0.30352
7	-2787.26025599465	0.152306	-1.85365E-06	1.11701
8	-2721.13847973683	0.131773	39.7843	9.76153
9	-2888.07852901235	-0.22514	-63.321	1.63634E-06
10	-2620.26421325467	1.39393	262176	-0.338533
11	-2685.70060506159	1.04194	-228396	-0.27168
12	-2757.70310672661	0.10474	-9.75179	-2.86932
13	-2766.89583902378	-0.129394	-98.1178	-15.7688
14	-2638.06855568823	0.316606	-0.576803	-0.0955075
15	-2705.01888389704	1.19639	54516.3	0.356296
16	-2779.78682272801	0.299725	19.9575	4.00598E-05
17	-2689.95344019641	0.520661	1495.5	-0.320963
18	-2651.9049343459	0.128739	-0.000490605	1.49185
19	-2869.51625134672	-0.0703836	640.446	25.3479
20	-2582.21812861971	0.134163	11.3318	6.5057
21	-2769.95749111475	0.776539	4837.38	-0.33358
22	NA	NA	NA	NA
23	-2760.83278383414	0.263081	-0.219429	-0.0616742
24	-2693.37492465871	0.397444	1351.78	0.140934
25	-2888.19104070601	0.276768	104.45	0.150273
26	-2696.18632123458	0.0696933	38.3351	14.498
27	-2799.67047507395	0.643094	10675.1	-0.189029
28	-2745.26782675826	0.243986	4.31909	-0.229684
29	-2751.26151697143	0.115576	44.8467	15.3377
30	-2788.40755059223	0.143644	-0.0368971	-3.32908
31	-2749.15349473162	0.102499	5.98616E-06	1.38818
32	-2813.91755996357	0.171643	9.54676	1.90488
33	-2734.29227159806	-0.0889725	65.376	-52.4681
34	-2768.60360671324	-0.112351	-61.928	42.3595
35	-2892.91951011528	0.117065	-4.42617E-06	1.06166
36	-2690.0115703664	0.357607	36.2702	-0.158808
37	-2744.60500315608	0.210696	-0.00326598	0.172735
38	-2596.64314352296	0.282233	-0.0348019	-0.060931
39	-2680.22459691223	-0.201522	-160.378	1.98159E-06
40	-2753.48827067538	-0.172321	-13.7744	1.19157
41	-2755.4199579767	0.218491	7.60135	-0.760923
42	-2676.93057284695	0.152065	-0.162728	0.574227
43	-2765.32411091177	0.193963	6.1648	2.23531
44	-2495.19877038389	0.175059	-19.1134	-0.888752
45	-2676.60505686019	0.109101	-2.01747E-05	1.12117
46	-2788.03722877768	-0.173685	-15.9124	0.000879524
47	-2699.39766112457	0.213594	3.91544	1.09106
48	-2774.98354548886	0.200668	97.9404	15.1745
49	-2828.95526933497	0.232907	11.2865	0.443084
50	-2731.74556467716	-0.371049	-51618.5	-0.111419
51	-2720.46958643413	-0.0728766	-2.35694	-0.950865
52	-2724.99746910395	0.13085	9.43974	8.68254
53	-2787.45039951909	0.184306	83.466	16.5291
54	-2807.75855170669	-0.117026	94.354	-14.4042
55	-2808.46106109548	-0.116825	69.1703	54.8396
56	-2602.56302116275	0.239039	-2.12283	-0.266999
57	-2641.47104966654	0.174954	1.65881E-05	0.860451
58	-2849.3931135199	0.0687975	-41.685	-14.1394
59	-2799.23703682626	0.119443	-5.12571E-05	1.48181
60	-2687.87585108466	0.264501	6.16619	0.033112
61	-2727.93629164029	-0.201912	9.42109	-0.700915
62	-2828.2083090248	0.208197	39.5091	0.738753
63	-2809.6625173035	-0.141374	-68.2008	45.8125
64	-2753.9530250312	0.113503	45.6622	16.2304
65	-2603.83751930595	0.194661	16.9564	1.1815
66	-2747.84777918329	-0.151412	65.3218	-45.585
67	-2718.32548307858	0.138281	-0.000102821	1.07655
68	-2726.06038601648	-2.53306	32305.7	0.5843
69	-2806.82988528378	0.194411	10.5481	1.49831
70	-2664.23965716326	0.152583	-0.277003	5.69927
71	-2730.39848055453	0.277379	0.700885	0.131542
72	-2829.34193018702	0.0832193	-36.9609	-0.979563
73	-2663.15768501154	0.172489	5.00936	1.47752
74	-2763.54334234922	-0.163365	44.0038	0.618897
75	-2806.74435332397	0.053204	58.197	-0.125368
76	-2629.16692576246	0.223315	27.3883	2.07893
77	-2805.56746269822	0.0484894	-366.947	-13.4061
78	NA	NA	NA	NA
79	-2823.91889857879	-0.435166	-50490	-0.201132
80	-2644.90892685791	-0.0758875	-59.0896	38.1619
81	-2608.8533653896	0.224026	-5.17754	4.25087E-06
82	-2603.4246983314	0.145201	-2.77581E-05	1.44812
83	-2574.59685953372	0.158321	-6.26083	4.33796
84	-2741.35503805694	0.0908433	40.2203	16.1871
85	-2800.91966148158	0.455233	8686.72	0.156799
86	-2624.61209774145	-0.0720606	-1.55307	0.401213
87	-2906.61443699186	-0.13365	44.9573	13.1724
88	-2833.05246591598	0.193343	-0.0301477	-0.154857
89	-2762.48345206836	0.119826	4.8622	-0.957594
90	-2874.4292839139	0.253233	33.3339	0.944572
91	-2814.33381107502	0.12326	41.4599	15.7324
92	-2762.47855518378	-0.539107	-25982.1	0.226465
93	-2662.94185398638	0.200416	-1.83752	-0.355586
94	-2755.33870727227	0.316147	-8.15054	2.60109E-05
95	-2741.79141699434	0.204507	10.1952	9.61248
96	-2838.5653018607	0.349426	-60.9874	0.132803
97	-2698.52430341201	0.170274	-6.08655	-0.470936
98	-2854.83866892864	-0.148538	70.7574	1.44511
99	-2750.46816541856	0.117273	16.5575	-1.08676
100	-2795.80725809169	0.0960031	-0.000308289	-1.60139
